# Supplementary material for: Geographic origin and migration phenology of European red admirals (Vanessa atalanta) as revealed by stable isotopes
Source: Mov Ecol. 2018 Dec 21;6:25. doi: 10.1186/s40462-018-0143-3 (PMC6302385; doi:10.1186/s40462-018-0143-3)
Supplement: Supplementary file 1 — Raw data on date of capture, sex, presence of eggs, fat class and deuterium for red admirals captured at different study sites. (XLSX 19 kb) [file 40462_2018_143_MOESM1_ESM.xlsx]

## Sheet: Rawdata
Sample ID	Deuterium	Year	Day of year	Location	Sex	Eggs	Fat score
G39	-114.99	2004	223	Estonia	NA	NA	NA
G40	-118.19	2004	223	Estonia	NA	NA	NA
G41	-123.99	2004	230	Estonia	NA	NA	NA
G44	-136.13	2004	240	Estonia	NA	NA	NA
G45	-118.09	2004	240	Estonia	NA	NA	NA
G46	-130.63	2004	240	Estonia	NA	NA	NA
G47	-132.14	2004	240	Estonia	NA	NA	NA
G48	-140.83	2004	240	Estonia	NA	NA	NA
G49	-137.59	2004	240	Estonia	NA	NA	NA
G50	-122.81	2004	240	Estonia	NA	NA	NA
G51	-136.06	2004	240	Estonia	NA	NA	NA
G52	-125.81	2004	240	Estonia	NA	NA	NA
G53	-138.73	2004	240	Estonia	NA	NA	NA
G54	-121.07	2004	240	Estonia	NA	NA	NA
G55	-99.38	2004	240	Estonia	NA	NA	NA
L02	-102.61	2005	257	Poland	NA	NA	NA
L03	-74.37	2005	257	Poland	NA	NA	NA
L04	-97.06	2005	257	Poland	NA	NA	NA
L05	-90.93	2005	257	Poland	NA	NA	NA
L06	-98.24	2005	257	Poland	NA	NA	NA
L07	-92.35	2005	257	Poland	NA	NA	NA
L08	-107.44	2005	257	Poland	NA	NA	NA
L09	-112.27	2005	257	Poland	NA	NA	NA
L10	-93.69	2005	257	Poland	NA	NA	NA
L11	-112.45	2005	264	Poland	NA	NA	NA
L21	-113.27	2005	271	Poland	NA	NA	NA
L22	-99.01	2005	275	Poland	NA	NA	NA
L23	-86.59	2005	275	Poland	NA	NA	NA
L24	-99.38	2005	275	Poland	NA	NA	NA
L25	-89.78	2005	275	Poland	NA	NA	NA
L26	-98.29	2005	275	Poland	NA	NA	NA
L27	-95.08	2005	275	Poland	NA	NA	NA
L28	-117.31	2005	275	Poland	NA	NA	NA
L29	-106.33	2005	275	Poland	NA	NA	NA
L30	-97.18	2005	275	Poland	NA	NA	NA
SAP 001	-102.6	2004	175	Rybachy	Female	Yes	3
SAP 002	-102.19	2004	175	Rybachy	Female	Yes	3
SAP 003	-103.12	2004	175	Rybachy	Female	Yes	3
SAP 004	-105.94	2004	175	Rybachy	Female	Yes	3
SAP 005	-110.17	2004	175	Rybachy	Male	NA	1
SAP 006	-90.21	2004	176	Rybachy	Female	Yes	3
SAP 007	-102.35	2004	176	Rybachy	Male	NA	1
SAP 008	-93.78	2004	176	Rybachy	Male	NA	1
SAP 009	-82.55	2004	176	Rybachy	Male	NA	3
SAP 010	-90.08	2004	176	Rybachy	Female	Yes	3
SAP 011	-118.9	2004	177	Rybachy	Male	NA	3
SAP 012	-106.63	2004	179	Rybachy	Male	NA	0
SAP 013	-89.97	2004	184	Rybachy	Female	Yes	3
SAP 014	-79.9	2004	184	Rybachy	Male	NA	1
SAP 015	-112.05	2004	184	Rybachy	Male	NA	0
SAP 016	-126.95	2004	187	Rybachy	Male	NA	1
SAP 017	-110.49	2004	189	Rybachy	Male	NA	1
SAP 018	-104.92	2004	189	Rybachy	Female	Yes	3
SAP 019	-116.65	2004	190	Rybachy	Male	NA	2
SAP 020	-90.59	2004	190	Rybachy	Male	NA	1
SAP 021	-107.56	2004	190	Rybachy	Female	Yes	3
SAP 022	-106.97	2004	191	Rybachy	Female	Yes	3
SAP 023	-106.41	2004	191	Rybachy	Female	Yes	3
SAP 024	-138.98	2004	191	Rybachy	Female	Yes	3
SAP 025	-116.69	2004	191	Rybachy	Male	NA	1
SAP 026	-114.85	2004	191	Rybachy	Female	Yes	3
SAP 027	-108.06	2004	192	Rybachy	Female	Yes	3
SAP 028	-116.06	2004	192	Rybachy	Male	NA	1
SAP 029	-119.68	2004	192	Rybachy	Female	Yes	3
SAP 030	-132.88	2004	192	Rybachy	Male	NA	1
SAP 031	-120.48	2004	192	Rybachy	Male	NA	1
SAP 032	-119.67	2004	193	Rybachy	Female	Yes	0
SAP 033	-124.91	2004	215	Rybachy	Female	No	2
SAP 034	-138.1	2004	215	Rybachy	Female	No	1
SAP 035	-172.05	2004	215	Rybachy	Male	NA	5
SAP 036	-133.04	2004	216	Rybachy	Male	NA	1
SAP 037	-139.46	2004	217	Rybachy	Female	No	1
SAP 038	-127.1	2004	217	Rybachy	Female	No	2
SAP 039	-120.42	2004	217	Rybachy	Female	No	3
SAP 040	-130.55	2004	217	Rybachy	Male	NA	1
SAP 041	-121	2004	217	Rybachy	Female	No	1
SAP 042	-129.35	2004	217	Rybachy	Female	No	1
SAP 043	-134.49	2004	218	Rybachy	Male	NA	1
SAP 044	-134.41	2004	218	Rybachy	Male	NA	3
SAP 045	-152.21	2004	218	Rybachy	Female	No	1
SAP 047	-123.36	2004	218	Rybachy	Male	NA	0
SAP 048	-133.48	2004	219	Rybachy	Male	NA	3
SAP 049	-133.32	2004	219	Rybachy	Female	No	3
SAP 050	-123.62	2004	219	Rybachy	Male	NA	3
SAP 051	-132.88	2004	219	Rybachy	Male	NA	5
SAP 052	-120.21	2004	219	Rybachy	Male	NA	0
SAP 053	-146.79	2004	220	Rybachy	Male	NA	1
SAP 054	-144.89	2004	220	Rybachy	Female	No	2
SAP 055	-119.45	2004	220	Rybachy	Male	NA	1
SAP 056	-102.41	2004	220	Rybachy	Male	NA	0
SAP 057	-124.87	2004	220	Rybachy	Female	No	4
SAP 058	-133.63	2004	221	Rybachy	Female	No	1
SAP 059	-120.4	2004	221	Rybachy	Female	No	1
SAP 060	-126.4	2004	222	Rybachy	Male	NA	2
SAP 061	-140.2	2004	222	Rybachy	Male	NA	3
SAP 062	-129.8	2004	223	Rybachy	Male	NA	2
SAP 063	-128.69	2004	223	Rybachy	Male	NA	2
SAP 064	-125.92	2004	229	Rybachy	Female	No	2
SAP 065	-130.05	2004	229	Rybachy	Male	NA	2
SAP 066	-162.16	2004	231	Rybachy	Female	No	1
SAP 067	-133.52	2004	236	Rybachy	Female	No	3
SAP 068	-114.24	2004	247	Rybachy	Female	No	1
SAP 069	-111.75	2004	247	Rybachy	Male	NA	0
SAP 070	-123.49	2004	247	Rybachy	Male	NA	3
SAP 071	-120.67	2004	247	Rybachy	Male	NA	2
SAP 072	-130.46	2004	247	Rybachy	Male	NA	3
SAP 073	-138.17	2004	247	Rybachy	Female	No	0
SAP 074	-132.59	2004	247	Rybachy	Female	No	0
SAP 075	-120.16	2004	248	Rybachy	Female	No	2
SAP 076	-122.89	2004	248	Rybachy	Female	No	2
SAP 077	-123.86	2004	248	Rybachy	Male	NA	2
SAP 078	-140	2004	248	Rybachy	Male	NA	2
SAP 079	-124.51	2004	248	Rybachy	Female	No	1
SAP 080	-134.7	2004	249	Rybachy	Male	NA	1
SAP 081	-155.59	2004	249	Rybachy	Female	No	1
SAP 082	-129.99	2004	249	Rybachy	Male	NA	3
SAP 083	-127.77	2004	248	Rybachy	Male	NA	0
SAP 084	-120.41	2004	248	Rybachy	Male	NA	1
SAP 085	-158.59	2004	253	Rybachy	Male	NA	2
SAP 086	-121.32	2004	254	Rybachy	Male	NA	2
SAP 087	-123.65	2004	254	Rybachy	Male	NA	2
SAP 088	-139.29	2004	254	Rybachy	Female	No	2
SAP 089	-125.56	2004	257	Rybachy	Male	NA	1
SAP 090	-105.78	2004	257	Rybachy	Male	NA	3
SAP 091	-114.44	2004	258	Rybachy	Female	No	1
SAP 092	-128.82	2004	260	Rybachy	Male	NA	3
SAP 093	-128.08	2004	260	Rybachy	Female	No	3
SAP 094	-134.9	2004	262	Rybachy	Male	NA	3
SAP 095	-133.67	2004	263	Rybachy	Female	No	2
SAP 096	-135.64	2004	263	Rybachy	Male	NA	3
SAP 097	-148.43	2004	263	Rybachy	Female	No	3
SAP 098	-145.78	2004	263	Rybachy	Female	No	1
SAP 099	-140.32	2004	263	Rybachy	Male	NA	2
SAP 102	-128.87	2004	275	Rybachy	Male	NA	3
SAP 103	-136.7	2004	275	Rybachy	Male	NA	5
SAP 104	-132.02	2004	275	Rybachy	Female	No	1
SAP 105	-130.78	2004	275	Rybachy	Male	NA	2
SAP 106	-134.08	2004	275	Rybachy	Female	No	0
SAP 107	-151.42	2004	275	Rybachy	Male	NA	3
SAP 108	-147.43	2004	276	Rybachy	Male	NA	3
SAP 109	-113.55	2004	276	Rybachy	Male	NA	1
SAP 110	-105.49	2004	276	Rybachy	Male	NA	1
SAP 111	-113.02	2004	276	Rybachy	Female	No	2
SAP 112	-107.86	2004	276	Rybachy	Male	NA	1
SAP 113	-124.11	2004	276	Rybachy	Female	No	1
SAP 114	-123.07	2004	277	Rybachy	Male	NA	3
SAP 115	-118.19	2004	277	Rybachy	Female	No	2
SAP 116	-103.49	2004	277	Rybachy	Female	No	2
SAP 117	-115.52	2004	277	Rybachy	Male	NA	2
SAP 118	-114.5	2004	277	Rybachy	Male	NA	2
SAP 119	-135.68	2004	275	Rybachy	Male	NA	2
SAP 120	-135.3	2004	275	Rybachy	Male	NA	2
SAP 121	-138.15	2004	275	Rybachy	Male	NA	1
SAP 131	-77.86	2005	167	Rybachy	Male	NA	3
SAP 132	-103.69	2005	167	Rybachy	Female	Yes	3
SAP 133	-83.22	2005	170	Rybachy	Female	Yes	3
SAP 134	-78.62	2005	172	Rybachy	Male	NA	3
SAP 135	-92.88	2005	177	Rybachy	Male	NA	4
SAP 136	-95.76	2005	187	Rybachy	Female	Yes	3
SAP 137	-103.49	2005	188	Rybachy	Male	NA	3
SAP 138	-108.14	2005	189	Rybachy	Female	Yes	3
SAP 139	-108.35	2005	189	Rybachy	Female	Yes	5
SAP 140	-83.41	2005	189	Rybachy	Male	NA	5
SAP 141	-119.87	2005	190	Rybachy	Male	NA	3
SAP 142	-89.15	2005	206	Rybachy	Male	NA	0
SAP 144	-131.54	2005	232	Rybachy	Female	No	3
SAP 145	-129.67	2005	232	Rybachy	Female	No	4
SAP 146	-139.47	2005	232	Rybachy	Male	NA	2
SAP 147	-125.69	2005	231	Rybachy	Female	No	2
SAP 148	-138.63	2005	231	Rybachy	Female	No	0
SAP 149	-134.22	2005	234	Rybachy	Male	NA	1
SAP 150	-126.75	2005	234	Rybachy	Male	NA	1
SAP 151	-131.95	2005	236	Rybachy	Male	NA	0
SAP 152	-139.98	2005	236	Rybachy	Male	NA	1
SAP 153	-143.47	2005	236	Rybachy	Male	NA	1
SAP 154	-152.48	2005	236	Rybachy	Female	No	2
SAP 155	-135.33	2005	236	Rybachy	Male	NA	3
SAP 156	-129.72	2005	236	Rybachy	Male	NA	0
SAP 157	-144.22	2005	237	Rybachy	Male	NA	3
SAP 158	-129.71	2005	240	Rybachy	Male	NA	3
SAP 159	-136.4	2005	241	Rybachy	Male	NA	2
SAP 160	-141.95	2005	243	Rybachy	Female	No	1
SAP 162	-139.16	2005	243	Rybachy	Male	NA	2
SAP 163	-151.42	2005	243	Rybachy	Female	No	1
SAP 164	-122.09	2005	244	Rybachy	Female	No	3
SAP 165	-117.5	2005	245	Rybachy	Male	NA	3
SAP 166	-117.58	2005	246	Rybachy	Female	No	1
SAP 167	-117.59	2005	247	Rybachy	Female	No	0
SAP 168	-107.3	2005	247	Rybachy	Male	NA	0
SAP 169	-123.15	2005	251	Rybachy	Male	NA	2
SAP 170	-116.1	2005	251	Rybachy	Female	No	2
SAP 171	-118.92	2005	253	Rybachy	Male	NA	0
SAP 172	-112.34	2005	254	Rybachy	Male	NA	5
SAP 173	-120.44	2005	254	Rybachy	Female	No	3
SAP 174	-145.37	2005	254	Rybachy	Female	No	3
SAP 175	-138.69	2005	257	Rybachy	Male	NA	3
SAP 176	-135	2005	257	Rybachy	Female	No	3
SAP 177	-136.76	2005	261	Rybachy	Male	NA	4
SAP 178	-156.3	2005	261	Rybachy	Male	NA	3
SAP 179	-143.98	2005	261	Rybachy	Male	NA	4
SAP 180	-138.03	2005	261	Rybachy	Female	No	3
SAP 181	-158.46	2005	266	Rybachy	Female	No	4
SAP 182	-147	2005	266	Rybachy	Male	NA	3
SAP 183	-139.18	2005	266	Rybachy	Male	NA	4
SAP 184	-131	2005	266	Rybachy	Female	No	4
SAP 185	-151.32	2005	266	Rybachy	Female	No	4
SAP 186	-135.78	2005	266	Rybachy	Female	No	4
SAP 187	-127.99	2005	266	Rybachy	Male	NA	4
SAP 188	-161.9	2005	266	Rybachy	Female	No	4
SAP 189	-155.58	2005	266	Rybachy	Male	NA	1
SAP 190	-180.75	2005	266	Rybachy	Male	NA	4
SAP 191	-119.69	2005	267	Rybachy	Female	No	2
SAP 192	-132.37	2005	267	Rybachy	Male	NA	1
SAP 193	-145.07	2005	268	Rybachy	Male	NA	5
SAP 194	-126.21	2005	268	Rybachy	Male	NA	5
SAP 195	-159.9	2005	268	Rybachy	Female	No	4
SAP 196	-133.27	2005	268	Rybachy	Female	No	5
SAP 197	-144.46	2005	268	Rybachy	Male	NA	2
SAP 198	-149.45	2005	269	Rybachy	Male	NA	4
SAP 199	-144.33	2005	269	Rybachy	Male	NA	5
SAP 200	-165.7	2005	269	Rybachy	Male	NA	5
SAP 201	-175.22	2005	269	Rybachy	Male	NA	5
SAP 202	-128.53	2005	269	Rybachy	Male	NA	5
SAP 203	-145.44	2005	270	Rybachy	Female	No	5
SAP 204	-134.98	2005	270	Rybachy	Female	No	5
SAP 205	-147.17	2005	270	Rybachy	Male	NA	5
SAP 206	-154.49	2005	270	Rybachy	Male	NA	5
SAP 207	-152.77	2005	270	Rybachy	Male	NA	5
SAP 208	-122.03	2005	271	Rybachy	Male	NA	3
SAP 209	-173.56	2005	271	Rybachy	Male	NA	5
SAP 210	-149.06	2005	273	Rybachy	Female	No	5
SAP 211	-138.68	2005	274	Rybachy	Female	No	5
SAP 212	-136.77	2005	274	Rybachy	Female	No	5
SAP 213	-151.7	2005	274	Rybachy	Female	No	5
SAP 214	-128.08	2005	274	Rybachy	Male	NA	5
SAP 215	-122.26	2005	276	Rybachy	Female	No	5
SAP 216	-113.42	2005	276	Rybachy	Male	NA	5
SAP 217	-118.14	2005	280	Rybachy	Male	NA	5
SAP 218	-128.3	2005	280	Rybachy	Female	No	3
SAP 219	-113.54	2005	285	Rybachy	Male	NA	4
SAP 220	-119.63	2005	285	Rybachy	Female	No	5
SAP 222	-120.05	2005	287	Rybachy	Female	No	5
SAP 223	-126.19	2005	287	Rybachy	Male	NA	0
